# Supplementary material for: Obesity, Insulin Resistance, and Hyperandrogenism Mediate the Link between Poor Diet Quality and Ovarian Dysmorphology in Reproductive-Aged Women
Source: Nutrients. 2020 Jun 30;12(7):1953. doi: 10.3390/nu12071953 (PMC7399845; doi:10.3390/nu12071953)
Supplement: Supplementary file 1 [file nutrients-12-01953-s001.zip]

Archive with 1 entries (1 files):
- nutrients-836218-supplementary.rar
